# Supplementary material for: Comparative Preclinical Evaluation of BIX-01294 and UNC0642 as EHMT2-Targeting Anticancer Agents
Source: Cancers (Basel). 2026 Apr 15;18(8):1250. doi: 10.3390/cancers18081250 (PMC13115232; doi:10.3390/cancers18081250)
Supplement: Supplementary file 1 [file cancers-18-01250-s001.zip]

Archive with 1 entries (1 files):
- Supplementary File S1. The original Western blot figures.pdf
